# Supplementary material for: Detection and Multigene Typing of ‘Candidatus Phytoplasma solani’-Related Strains Infecting Tomato and Potato Plants in Different Regions of Turkey
Source: Pathogens. 2022 Sep 11;11(9):1031. doi: 10.3390/pathogens11091031 (PMC9505192; doi:10.3390/pathogens11091031)
Supplement: Supplementary file 1 [file pathogens-11-01031-s001.zip]

Archive with 1 entries (1 files):
- pathogens-1877684-supplementary.xlsx
