# Supplementary material for: Detection and Multigene Typing of ‘Candidatus Phytoplasma solani’-Related Strains Infecting Tomato and Potato Plants in Different Regions of Turkey
Source: Pathogens. 2022 Sep 11;11(9):1031. doi: 10.3390/pathogens11091031 (PMC9505192; doi:10.3390/pathogens11091031)
Supplement: Supplementary file 1 [file pathogens-11-01031-s001.zip › pathogens-1877684-supplementary.xlsx]

## Sheet: Supplementary Table S1
				İsolate name	GenBank accession no	Host plant	Genetic type according to SEE-ERANET	Origin country
				N3	JQ977723	Urtica dioica	V3	Slovenia
				N4	JQ977724	Urtica dioica	V3	Slovenia
				Aa25	HM008614	Vitis vinifera	V3	Italy
				N11	JQ977731	Urtica dioica	V3	Italy
				N12	JQ977732	Urtica dioica	V3	Italy
				N1	JQ977721	Urtica dioica	V1	Germany
				Mag1	HM008613	Vitis vinifera	V18	Italy
				1744/20	OK041409	Beta vulgaris	V23	Serbia
				Neuweier57_C	JQ977736	Convolvulus arvensis	V1	Germany
				C1	HM008610	Vitis vinifera	V12	Italy
				RA6_I_C	JQ977737	Convolvulus arvensis	V10	Italy
				P7	AM992100	Catharanthus roseus	V15TH	Lebanon
				19-25	AM992101	Vitis vinifera	V5	Germany
				36861_SLO_C	JQ977741	Convolvulus arvensis	V17	Slovenia
				Van1	MN104838	Solanum lycopersicum	unknown	Turkey
				D_Bacharach_C	JQ977738	Convolvulus arvensis	V4	Germany
				Rqg50	KC703033	Reptalus quinquecostatus	V4	Serbia
				EisHo1_C	JQ977740	Convolvulus arvensis	V4	Italy
				M33_F_C	JQ977742	Convolvulus arvensis	V4	France
				C_Boppard_C	JQ977734	Convolvulus arvensis	V1	Germany
				PO	AM992095	Hyalesthes obsoletus	V7	France
				I_Norheim_C	JQ977739	Convolvulus arvensis	V10	Germany
				GGY	AM992102	Vitis vinifera	V2	Germany
				LA6_C	JQ977735	Convolvulus arvensis	V2-TA	Germany
				Rqg31	KC703031	Reptalus quinquecostatus	V2-TA	Serbia
				Red-Pepper	AM992103	Capsicum annum	V2-TA	Yugoslavia
				Mp46	HM008606	Vitis vinifera	V14	Italy
				Rpm35	KC703029	Reptalus panzeri	V14	Serbia
				C3	HM008603	Vitis vinifera	V14	Italy
				1595/20	OK041406	Beta vulgaris	V14	Austuria
				B49	HM008604	Vitis vinifera	V14	Italy
				Pot01AdaVmp1	ON885884	Solanum tuberosum	New type	Türkiye
				Tom46Mar1	ON885883	Solanum lycopersicum	New type	Türkiye
				Tom46Mar2	ON885885	Solanum lycopersicum	New type	Türkiye
